# Supplementary material for: Deficiency of ASGR1 promotes liver injury by increasing GP73-mediated hepatic endoplasmic reticulum stress
Source: Nat Commun. 2024 Mar 8;15:1908. doi: 10.1038/s41467-024-46135-9 (PMC10924105; doi:10.1038/s41467-024-46135-9)
Supplement: Supplementary file 4 — Source Data [file 41467_2024_46135_MOESM4_ESM.xlsx]

## Sheet: Figure 1
Figure 1a
Relative Asgr1 mRNA							Mean	P value
Normal liver	0.66164	1.33387	0.736283	1.05905	1.1525	1.05667	1	0.0056
Cirrhotic liver	0.388495	0.543634	0.675557	0.567809	0.780397	0.575949	0.5886
Figure 1b
Figure 1f
Relative Asgr1 mRNA							Mean	P value
PBS	0.901151	1.03086	1.19138	0.986655	1.04047	0.849491	1	0.0011
APAP	0.645447	0.473991	0.781725	0.790883	0.762055	0.52039	0.6624
Figure 1g
Figure 1h
Relative Asgr1 mRNA							Mean	P value
Oil	0.991196	0.953148	0.928877	0.794392	1.38315	0.949233	1	0.0066
CCl4	0.803865	0.860574	0.421017	0.651858	0.482146	0.551262	0.6285
Figure 1i

## Sheet: Figure 2
Figure 2b
Body weight (g)							Mean	P value
WT	25.24	20.12	24.74	22.86	23.96	25.29	23.7	0.6966
Asgr1-/-	25.43	24.97	22.26	23.53	23.09	20.24	23.25
Figure 2c
Liver/body weight ratio (%)							Mean	P value
WT	5.21395	4.4831	4.05416	4.01575	4.27796	4.93871	4.49727	0.86
Asgr1-/-	5.16713	4.08891	3.87242	4.80663	4.93287	4.42688	4.54914
Figure 2d
Serum ALT (U/L)							Mean	P value
WT	119.22	71.77	90.41	76.85	132.77	95.49	97.7517	0.0003
Asgr1-/-	168.36	146.33	234.45	202.25	190.39	171.75	185.588
Figure 2f
Serum AST (U/L)							Mean	P value
WT	122.89	113.09	93.5	137.58	152.27	105.74	120.845	0.001
Asgr1-/-	176.76	142.48	242.88	198.8	225.74	213.49	200.025
Figure 2g
Serum ALP (U/L)							Mean	P value
WT	231.98	224.95	214.41	207.38	175.74	189.8	207.377	<0.0001
Asgr1-/-	344.46	323.37	295.25	302.28	376.09	365.54	334.498
Figure 2h
Serum GGT (U/L)							Mean	P value
WT	147.17	158.27	97.18	111.07	127.73	138.83	130.042	0.0027
Asgr1-/-	149.94	166.6	186.04	213.81	177.71	202.7	182.8
Figure 2i
CD11b positive cells (%)							Mean	P value
WT	4.24203	3.26889	5.53047	6.59729	6.03657	5.26479	5.157	<0.0001
Asgr1-/-	11.2554	12.3393	13.4365	12.1208	15.3679	10.2866	12.468
Figure 2j
Relative mRNA expression
Tnf-α							Mean	P value
WT	1.26524	0.692217	0.851248	1.52211	1.14252	0.526666	1	0.0003
Asgr1-/-	2.93004	3.25779	3.71881	2.3381	1.9729	2.11522	2.72214
Il-6							Mean	P value
WT	1.18407	1.08281	1.46324	1.20381	0.565575	0.500495	1	0.0015
Asgr1-/-	2.59123	1.57189	2.30542	1.83362	1.92641	1.63721	1.97763
MCP-1							Mean	P value
WT	1.12665	0.939917	0.397336	1.52798	1.21282	0.795285	1	0.0303
Asgr1-/-	1.17918	1.99105	1.30147	1.54445	1.68108	1.32571	1.50383
Il-1β							Mean	P value
WT	1.38447	1.07407	0.534911	1.58122	0.574102	0.851236	1	0.0055
Asgr1-/-	1.5964	2.35134	1.85473	2.03953	1.45482	1.48774	1.79743
Figure 2k
TUNEL positive cells (%)							Mean	P value
WT	2.97495	2.52619	2.37012	2.31313	2.11935	3.20446	2.585	<0.0001
Asgr1-/-	5.21934	4.85223	4.69281	5.44935	3.76885	4.00202	4.664
Figure 2l
Relative mRNA expression
Bax							Mean	P value
WT	1.46679	0.678296	1.07202	1.13199	1.17255	0.478354	1	0.0012
Asgr1-/-	3.27781	2.33045	1.91477	3.02383	1.65488	1.95928	2.36017
Bcl2							Mean	P value
WT	0.885883	1.19341	1.37567	1.25911	0.508752	0.777175	1	0.0121
Asgr1-/-	0.839769	0.612977	0.48015	0.227085	0.378951	0.525579	0.510752
Casp3							Mean	P value
WT	1.44293	0.858158	0.903829	1.35142	0.962565	0.481094	1	0.0009
Asgr1-/-	2.16911	2.47931	1.59888	2.77842	1.73229	1.8647	2.10379
Casp9							Mean	P value
WT	1.16402	0.773257	1.06758	1.00731	1.57192	0.415917	1	0.0086
Asgr1-/-	1.25609	1.76226	1.53888	1.83708	2.10227	1.43933	1.65598
Figure 2m
Sirius red positive area (%)							Mean	P value
WT	5.51767	4.5935	4.4964	3.75958	4.58037	4.02072	4.495	<0.0001
Asgr1-/-	10.9778	8.75671	12.4414	8.02915	10.8758	9.42059	10.084
Figure 2n
Relative mRNA expression
α-Sma							Mean	P value
WT	1.18646	0.474996	1.31995	1.07067	1.10576	0.842164	1	0.0011
Asgr1-/-	1.49081	1.81866	2.55786	2.14064	1.64345	2.6537	2.05085
Col1a1							Mean	P value
WT	1.45028	0.778673	0.975349	1.2549	1.10111	0.439698	1	0.0017
Asgr1-/-	1.67493	2.52107	1.85268	1.72344	1.51482	1.90012	1.86451
Timp1							Mean	P value
WT	1.32657	1.13173	1.16638	0.901537	0.847225	0.626561	1	0.0112
Asgr1-/-	1.40616	0.983342	1.68949	1.78289	1.475	1.53598	1.47881
Tgf-β							Mean	P value
WT	1.38922	1.02165	1.23689	1.14035	0.666398	0.545498	1	0.0001
Asgr1-/-	2.22381	3.20634	2.51834	4.05922	4.31744	2.93518	3.21005
Figure 2o
Masson's trichrome positive area (%)							Mean	P value
WT	3.78931	4.61625	4.47117	6.6984	4.50106	4.89127	4.828	0.0015
Asgr1-/-	9.85325	8.80713	6.1363	7.633	6.95352	7.22285	7.768
Figure 2p
Hydroxyproline (μg/g liver)							Mean	P value
WT	401.044	309.138	472.063	384.334	424.021	455.352	407.66	<0.0001
Asgr1-/-	563.969	609.922	580.679	662.141	634.987	726.893	629.77

## Sheet: Figure 3
Figure 3b
Body weight (g)							Mean	P value
AAV-NC	24.05	20.86	22.73	23.41	25.34	24.23	23.44	0.9831
AAV-Asgr1	24.21	25.04	24.9	23.89	22.77	19.94	23.46
Figure 3c
Liver/body weight ratio (%)							Mean	P value
AAV-NC	3.95842	4.99521	4.25429	4.80137	4.97632	4.60586	4.6	0.3535
AAV-Asgr1	4.91119	4.67652	4.03614	4.14818	3.92622	4.52859	4.37
Figure 3d
Serum ALT (U/L)							Mean	P value
AAV-NC	109.45	85.69	97.57	89.088	100.96	78.91	93.6113	<0.0001
AAV-Asgr1	38.19	21.23	31.41	46.68	39.89	24.62	33.67
Figure 3f
Serum AST (U/L)							Mean	P value
AAV-NC	122.71	103.22	142.19	132.45	108.09	117.84	121.083	0.0011
AAV-Asgr1	103.22	54.52	81.31	44.78	69.13	86.18	73.19
Figure 3g
Serum ALP (U/L)							Mean	P value
AAV-NC	232.18	191.8	171.61	215.36	195.17	185.07	198.532	0.0007
AAV-Asgr1	111.04	124.5	158.15	161.52	144.69	104.31	134.035
Figure 3h
Serum GGT (U/L)							Mean	P value
AAV-NC	135.65	146.96	115.87	101.74	141.3	110.22	125.29	0.0017
AAV-Asgr1	81.96	98.91	76.3	56.52	33.91	90.43	73.005
Figure 3i
CD11b positive cells (%)							Mean	P value
AAV-NC	5.1164	5.14093	5.60564	4.76541	4.1539	5.2682	5.008	<0.0001
AAV-Asgr1	2.99049	2.40445	3.12546	2.47074	2.61108	1.99042	2.599
Figure 3j
Relative mRNA expression
Tnf-α							Mean	P value
AAV-NC	1.00336	0.516	0.908749	1.01858	1.21088	1.34242	1	0.0006
AAV-Asgr1	0.508388	0.393826	0.195343	0.277147	0.382647	0.490063	0.374569
Il-6							Mean	P value
AAV-NC	0.810485	1.11306	1.35934	1.20511	0.592797	0.919205	1	0.0026
AAV-Asgr1	0.69919	0.34986	0.563034	0.491409	0.488592	0.442722	0.505801
MCP-1							Mean	P value
AAV-NC	0.605073	0.840049	1.32261	1.36932	1.11438	0.748571	1	0.0153
AAV-Asgr1	0.80623	0.692862	0.667112	0.482949	0.382005	0.350746	0.563651
Il-1β							Mean	P value
AAV-NC	0.622682	1.35443	1.0834	1.41133	0.926109	0.602047	1	0.0107
AAV-Asgr1	0.391396	0.618758	0.23195	0.498118	0.542147	0.729511	0.50198
Figure 3k
TUNEL positive cells (%)							Mean	P value
AAV-NC	2.26864	2.70365	3.06872	2.34737	2.73334	2.17757	2.55	<0.0001
AAV-Asgr1	1.5373	0.93748	1.06383	1.23719	1.49992	1.40129	1.28
Figure 3l
Relative mRNA expression
Bax							Mean	P value
AAV-NC	1.04893	1.32928	0.653121	1.02661	1.1997	0.742362	1	0.0007
AAV-Asgr1	0.321459	0.399449	0.581867	0.249384	0.428977	0.56937	0.425084
Bcl2							Mean	P value
AAV-NC	0.498234	1.09933	0.567108	1.16188	1.25697	1.41647	1	0.0065
AAV-Asgr1	1.36305	1.41554	1.78965	2.20506	1.68689	1.61412	1.67905
Casp3							Mean	P value
AAV-NC	1.03602	1.35926	0.612944	1.26177	1.15181	0.578203	1	0.0364
AAV-Asgr1	0.301117	0.631026	0.754559	0.613135	0.540903	0.879071	0.619968
Casp9							Mean	P value
AAV-NC	0.535948	1.4239	0.569661	1.36344	1.27682	0.830233	1	0.0369
AAV-Asgr1	0.299687	0.347239	0.586298	0.937869	0.726028	0.155765	0.508814
Figure 3m
Sirius red positive area (%)							Mean	P value
AAV-NC	4.27381	4.07514	5.80216	4.88916	4.67818	4.78035	4.75	0.0002
AAV-Asgr1	3.54576	2.13305	3.26422	2.82852	2.16178	1.82371	2.626
Figure 3n
Relative mRNA expression
α-Sma							Mean	P value
AAV-NC	0.53022	1.34625	0.866291	1.07092	1.16759	1.01873	1	0.0025
AAV-Asgr1	0.171404	0.318128	0.392239	0.550156	0.784664	0.121042	0.389605
Col1a1							Mean	P value
AAV-NC	0.522207	1.33388	0.692552	1.27313	0.819926	1.35831	1	0.0309
AAV-Asgr1	0.260131	0.723726	0.492895	0.85162	0.616792	0.464469	0.568272
Timp1							Mean	P value
AAV-NC	0.50665	1.10329	0.660259	1.3203	1.2802	1.12929	1	0.0094
AAV-Asgr1	0.695733	0.516201	0.728597	0.425055	0.327577	0.200246	0.482235
Tgf-β							Mean	P value
AAV-NC	0.679515	1.29825	0.990716	1.13467	1.18541	0.711434	1	0.0001
AAV-Asgr1	0.404168	0.226275	0.460812	0.15005	0.373557	0.296917	0.31863
Figure 3o
Masson's trichrome positive area (%)							Mean	P value
AAV-NC	4.32335	6.34848	5.85732	4.99543	5.5214	4.76414	5.302	<0.0001
AAV-Asgr1	1.43645	2.29284	3.41827	2.73457	3.15196	1.75088	2.464
Figure 3p
Hydroxyproline (μg/g liver)							Mean	P value
AAV-NC	398.956	371.802	457.441	417.755	461.619	421.932	421.58	<0.0001
AAV-Asgr1	284.073	267.363	213.055	315.405	238.12	288.251	267.71

## Sheet: Figure 4
Figure 4c
Relative mRNA expression
Bip							Mean	P value
WT	0.585414	1.27125	1.04786	0.925498	1.20202	0.967962	1	0.0009
Asgr1-/-	1.83985	2.45199	1.50613	2.79995	2.02394	1.67171	2.04893
Atf4							Mean	P value
WT	1.26626	0.705304	0.651366	1.11778	1.21051	1.04878	1	0.002
Asgr1-/-	1.54083	2.19657	1.25953	1.69195	1.60481	1.83696	1.68844
Atf6							Mean	P value
WT	1.31118	0.684922	1.25453	0.92874	0.984412	0.836216	1	0.0038
Asgr1-/-	1.75662	2.01342	1.92038	1.70003	1.23265	1.21674	1.63997
Ire1							Mean	P value
WT	0.682928	0.927208	1.32469	1.06068	1.10066	0.903831	1	0.0064
Asgr1-/-	1.60857	1.31809	1.10646	1.94552	1.52072	2.06774	1.59452
Chop							Mean	P value
WT	1.27282	1.03382	1.17998	0.79775	0.807145	0.908479	1	0.0024
Asgr1-/-	1.58765	1.36964	2.03612	2.67679	1.80867	2.93634	2.0692
Figure 4d
Figure 4f
Serum ALT (U/L)							Mean		P value
CCl4+WT	70.08	100.58	80.25	93.8	112.44	78.55	89.2833	CCl4+WT vs. CCl4+Asgr1-/-	<0.0001
CCl4+Asgr1-/-	127.7	149.72	217.51	163.28	176.84	183.62	169.778	CCl4+WT vs. CCl4+TUDCA+WT	0.0205
CCl4+TUDCA+WT	36.19	59.91	41.27	48.05	73.47	53.13	52.0033
CCl4+TUDCA+Asgr1-/-	70.08	81.94	39.58	66.69	54.83	51.44	60.76	CCl4+TUDCA+WT vs. CCl4+TUDCA+Asgr1-/-	0.8727
Figure 4g
Serum AST (U/L)							Mean		P value
CCl4+WT	142.48	120.44	100.85	130.23	105.75	86.16	114.318	CCl4+WT vs. CCl4+Asgr1-/-	0.0002
CCl4+Asgr1-/-	174.31	208.6	149.83	166.97	181.66	237.98	186.558	CCl4+WT vs. CCl4+TUDCA+WT	0.0309
CCl4+TUDCA+WT	103.3	88.61	81.26	56.77	59.22	51.87	73.505
CCl4+TUDCA+Asgr1-/-	69.01	83.71	100.85	108.2	61.67	86.16	84.9333	CCl4+TUDCA+WT vs. CCl4+TUDCA+Asgr1-/-	0.8308

## Sheet: Figure 5
Figure 5a
Figure 5b
Figure 5c
Figure 5e
Figure 5f
Figure 5g
Figure 5h

## Sheet: Figure 6
Figure 6c
The fluorescence intensity				Mean		P value
Vector	100	109.305	90.7827	100.029	Vector vs. ASGR1-OE	0.0002
ASGR1-OE	228.847	210.016	191.479	210.114	ASGR1-OE vs. ASGR1-OE+Asialofetuin	0.0005
ASGR1-OE+Asialofetuin	121.666	100.599	130.359	117.541
Figure 6e
The fluorescence intensity				Mean		P value
Vector	114.55	102.424	83.025	100	Vector vs. ASGR1-OE+si-control	0.001
ASGR1-OE+si-control	237.29	205.574	188.34	210.402	ASGR1-OE+si-control vs. ASGR1-OE+si-CHC	0.003
ASGR1-OE+si-CHC	120.702	140.145	101.08	120.642
Figure 6g
GP73/LAMP1 colocalization				Mean		P value
Vector	0.102	0.235	0.147	0.161333	Vector vs. ASGR1-OE	0.0071
ASGR1-OE	0.356	0.453	0.375	0.394667	ASGR1-OE vs. ASGR1-OE+Chloroquine	0.0362
ASGR1-OE+Chloroquine	0.287	0.259	0.157	0.234333
Figure 6i
GP73/LAMP1 colocalization				Mean		P value
Vector	0.14991	0.13438	0.21006	0.165	Vector vs. ASGR1-OE+si-control	0.0051
ASGR1-OE+si-control	0.3538	0.47744	0.36909	0.4	ASGR1-OE+si-control vs. ASGR1-OE+si-CHC	0.0249
ASGR1-OE+si-CHC	0.28107	0.26439	0.1584	0.235

## Sheet: Figure 7
Figure 7b
Serum ALT (U/L)							Mean		P value
CCl4+IgG+WT	92.48	65.34	106.05	116.23	78.91	87.39	91.0667	CCl4+IgG+WT vs. CCl4+IgG+Asgr1-/-	<0.0001
CCl4+IgG+Asgr1-/-	221.41	155.25	189.18	202.75	248.56	177.3	199.075	CCl4+IgG+WT vs. CCl4+anti-GP73+WT	0.0148
CCl4+anti-GP73+WT	43.28	75.52	48.37	60.25	36.5	31.41	49.2217
CCl4+anti-GP73+Asgr1-/-	33.1	53.46	68.73	63.64	56.85	48.37	54.025	CCl4+anti-GP73+WT vs. CCl4+anti-GP73+Asgr1-/-	0.9798
Figure 7c
Serum AST (U/L)							Mean		P value
CCl4+IgG+WT	144.62	117.84	161.67	91.05	112.97	127.58	125.955	CCl4+IgG+WT vs. CCl4+IgG+Asgr1-/-	0.0001
CCl4+IgG+Asgr1-/-	181.15	249.34	205.51	188.46	232.3	161.67	203.072	CCl4+IgG+WT vs. CCl4+anti-GP73+WT	0.0015
CCl4+anti-GP73+WT	69.13	78.87	61.82	52.08	39.91	86.18	64.665
CCl4+anti-GP73+Asgr1-/-	66.69	49.65	59.39	78.87	32.6	83.74	61.8233	CCl4+anti-GP73+WT vs. CCl4+anti-GP73+Asgr1-/-	0.9969
Figure 7f
Serum ALT (U/L)							Mean		P value
APAP+IgG+WT	3240.35	2432.83	3844.3	2941.78	3348.93	3654.29	3243.75	APAP+IgG+WT vs. APAP+IgG+Asgr1-/-	0.0047
APAP+IgG+Asgr1-/-	4848.61	5812.2	3878.23	3437.14	5527.2	4699.32	4700.45	APAP+IgG+WT vs. APAP+anti-GP73+WT	0.0001
APAP+anti-GP73+WT	498.85	648.14	1387.81	1686.38	1978.18	804.22	1167.26
APAP+anti-GP73+Asgr1-/-	1971.39	1028.15	1245.3	1611.74	722.79	1754.24	1388.93	APAP+anti-GP73+WT vs. APAP+anti-GP73+Asgr1-/-	0.9337
Figure 7g
Serum AST (U/L)							Mean		P value
APAP+IgG+WT	2380.62	1913.04	1572.1	2107.87	1250.64	1835.11	1843.23	APAP+IgG+WT vs. APAP+IgG+Asgr1-/-	<0.0001
APAP+IgG+Asgr1-/-	2448.81	3296.3	3588.53	2614.41	2809.24	3101.47	2976.46	APAP+IgG+WT vs. APAP+anti-GP73+WT	0.0016
APAP+anti-GP73+WT	1299.35	1055.82	792.8	919.44	1143.49	705.13	986.005
APAP+anti-GP73+Asgr1-/-	617.46	860.99	1036.33	1231.16	822.03	1328.57	982.757	APAP+anti-GP73+WT vs. APAP+anti-GP73+Asgr1-/-	>0.9999

## Sheet: Figure 8
Figure 8b
Survival (%)
	WT+IgG	Asgr1-/-+IgG	WT+anti-GP73	Asgr1-/-+anti-GP73
0.5	1
0.5	1
0.75	1
0.75	1
0.75	1
0.75	1
0.75	1
1	1
1.25	1
1.25	1
1.25	1
1.25	1
1.25	1
1.25	1
1.5	1
1.5	1
1.5	1
1.75	1
2	1
2	1
0.25		1
0.25		1
0.25		1
0.25		1
0.25		1
0.25		1
0.25		1
0.25		1
0.25		1
0.25		1
0.25		1
0.5		1
0.75		1
0.75		1
1		1
1		1
1		1
1		1
1.25		1
1.5		1
2			1
2.5			1
3			1
3			1
3			1
8			0
8			0
8			0
8			0
8			0
8			0
8			0
8			0
8			0
8			0
8			0
8			0
8			0
8			0
8			0
1.75				1
1.75				1
2				1
2.5				1
2.5				1
2.5				1
8				0
8				0
8				0
8				0
8				0
8				0
8				0
8				0
8				0
8				0
8				0
8				0
8				0
8				0

## Sheet: Figure S1
Figure S1a
Relative ASGR1 mRNA							Mean	P value
Normal liver	0.846677	0.744577	1.01959	0.779362	1.0731	1.53669	1	0.0016
Fibrotic liver	0.376406	0.738236	0.309134	0.287462	0.419334	0.241133	0.395284
Figure S1b
Figure S1c
Relative ASGR1 protein				Mean	P value
Normal liver	1.09267	0.90612	1.00121	1	0.0012
Fibrotic liver	0.523995	0.445235	0.384772	0.451334
Figure S1e
Fluorescence intensity or ASGR1				Mean	P value
Normal liver	0.794981	1.09003	1.11499	1	0.0116
Fibrotic liver	0.584573	0.377799	0.462841	0.475071

## Sheet: Figure S2
Figure S2a
	Relative ASGR1 mRNA	Serum ALT levels (U/L)
normal control 1	0.968462	117.19
normal control 2	1.10671	41.92
normal control 3	1.48427	88.29
normal control 4	0.32153	93.01
normal control 5	0.855465	90.64
normal control 6	0.328322	97.76
normal control 7	1.77508	76.7
normal control 8	0.675273	102.56
normal control 9	0.0584964	139.74
normal control 10	2.48659	35.88
normal control 11	0.295374	48.13
normal control 12	1.68456	39.89
normal control 13	1.19445	65.43
normal control 14	0.213689	61.01							.
normal control 15	1.55173	69.9
cirrhotic patient 1	0.186215	119.66
cirrhotic patient 2	0.566073	67.66
cirrhotic patient 3	0.0582865	109.84
cirrhotic patient 4	0.350384	93.01
cirrhotic patient 5	0.206195	97.76
cirrhotic patient 6	0.117413	109.84
cirrhotic patient 7	0.395313	112.28
cirrhotic patient 8	0.162064	149.97
cirrhotic patient 9	0.313586	83.62
cirrhotic patient 10	0.619962	69.9
Figure S2b
	Relative ASGR1 mRNA	Serum AST levels (U/L)
normal control 1	0.968462	81.13
normal control 2	1.10671	35.19
normal control 3	1.48427	48.75
normal control 4	0.32153	147.14
normal control 5	0.855465	58.08
normal control 6	0.328322	48.75
normal control 7	1.77508	51.83
normal control 8	0.675273	99.11
normal control 9	0.0584964	140.24
normal control 10	2.48659	59.66
normal control 11	0.295374	70.99
normal control 12	1.68456	64.46
normal control 13	1.19445	74.33
normal control 14	0.213689	95.39
normal control 15	1.55173	76.01
cirrhotic patient 1	0.186215	118.7
cirrhotic patient 2	0.566073	50.29
cirrhotic patient 3	0.0582865	77.71
cirrhotic patient 4	0.350384	62.85
cirrhotic patient 5	0.206195	97.24
cirrhotic patient 6	0.117413	151.85
cirrhotic patient 7	0.395313	106.73
cirrhotic patient 8	0.162064	95.39
cirrhotic patient 9	0.313586	42.67
cirrhotic patient 10	0.619962	62.85
Figure S2c
	Relative ASGR1 mRNA	Serum ALP levels (U/L)
normal control 1	0.968462	138.54
normal control 2	1.10671	93.51
normal control 3	1.48427	121.22
normal control 4	0.32153	235.51
normal control 5	0.855465	152.39
normal control 6	0.328322	128.15
normal control 7	1.77508	100.44
normal control 8	0.675273	135.07
normal control 9	0.0584964	197.41
normal control 10	2.48659	114.29
normal control 11	0.295374	131.61
normal control 12	1.68456	145.46
normal control 13	1.19445	211.27
normal control 14	0.213689	121.22
normal control 15	1.55173	114.29
cirrhotic patient 1	0.186215	193.95
cirrhotic patient 2	0.566073	128.15
cirrhotic patient 3	0.0582865	176.63
cirrhotic patient 4	0.350384	103.9
cirrhotic patient 5	0.206195	200.88
cirrhotic patient 6	0.117413	273.61
cirrhotic patient 7	0.395313	142
cirrhotic patient 8	0.162064	187.02
cirrhotic patient 9	0.313586	148.93
cirrhotic patient 10	0.619962	162.78
Figure S2d
	Relative ASGR1 mRNA	Serum GGT levels (U/L)
normal control 1	0.968462	100.74
normal control 2	1.10671	53.17
normal control 3	1.48427	75.56
normal control 4	0.32153	162.31
normal control 5	0.855465	97.95
normal control 6	0.328322	83.95
normal control 7	1.77508	53.17
normal control 8	0.675273	64.36
normal control 9	0.0584964	181.9
normal control 10	2.48659	53.17
normal control 11	0.295374	131.53
normal control 12	1.68456	75.56
normal control 13	1.19445	72.76
normal control 14	0.213689	109.14
normal control 15	1.55173	78.36
cirrhotic patient 1	0.186215	153.91
cirrhotic patient 2	0.566073	120.33
cirrhotic patient 3	0.0582865	95.15
cirrhotic patient 4	0.350384	50.37
cirrhotic patient 5	0.206195	103.54
cirrhotic patient 6	0.117413	137.12
cirrhotic patient 7	0.395313	78.36
cirrhotic patient 8	0.162064	109.14
cirrhotic patient 9	0.313586	123.13
cirrhotic patient 10	0.619962	44.77

[truncated: 18 more sheets: Figure S3, Figure S4, Figure S5, Figure S6, Figure S7, Figure S8, Figure S9, Figure S10, Figure S11, Figure S12, Figure S13, Figure S14, Figure S15, Figure S16, Figure S17, Figure S18, Figure S19, Figure S20]
